# Supplementary material for: Exploring the Use of Waste Marble Powder in Concrete and Predicting Its Strength with Different Advanced Algorithms
Source: Materials (Basel). 2022 Jun 9;15(12):4108. doi: 10.3390/ma15124108 (PMC9227983; doi:10.3390/ma15124108)
Supplement: Supplementary file 1 [file materials-15-04108-s001.zip]

Archive with 1 entries (1 files):
- materials-1745943-supplementary.pdf
